# Supplementary material for: Macular evaluation of the retinal and choroidal vasculature changes in anterior ischemic optic neuropathy-a case control study
Source: BMC Ophthalmol. 2018 Dec 29;18:341. doi: 10.1186/s12886-018-1007-8 (PMC6311001; doi:10.1186/s12886-018-1007-8)
Supplement: Supplementary file 1 — Raw data in this study. (XLSX 69 kb) [file 12886_2018_1007_MOESM1_ESM.xlsx]

## Sheet: superficial vessel
DATA															Fovea vessel density（6mm）									Fovea retinal thickness（6mm）									vessel densit（9 direction ）											Normal eyes			ONH
												Superficial																																RNFL
NUM	NAME		Age-ranges	IOP	HEART RATE	Systolic BP	Diastolic BP	Diabetes	Hypertension	SEX	FAZ	Parafovea	Super	Inferior	Whole	Fovea	Parafovea	Superior-Hemi	Inferior-Hemi	Tenpo	Superior	Nasal	Inferior	Whole Image	Fovea	Parafovea	Superior-Hemi	Inferior-Hemi	Tenpo	Superior	Nasal	Inferior	Fovea	Superior-Nasal	Nasal	Inferior-Nasal	Superior	Middle	Inferior	Superior-Tenpo	Tenpo	Inferior-Tenpo		RNFL	Superior RNFL	Inferior RNFL	C/D Area Ratio	C/D V,Ratio	C/D H,Ratio
Healthy eyes		1	50-59	14.8	80	120	80	0	0	1	0.203	104	105	104	55.57	30.5	57.52	59.29	57.41	56.81	57.76	56.54	56.9			282	286	280						54.65	55.15	54.73	53.11	51.11	54.21	51.76	53.53	50.3		105
		1	50-59	15.9	81	130	70	0	0	2	0.603	120	122	121	56.79	29.11	57.55	58.86	58.21	58.64	59.08	59.29	59.62			325	322	321						55.81	56.27	55.14	52.81	50.81	53.91	52.5	51.15	49.89		103
		1	50-59	10.3	78	135	75	0	0	2	0.678	114	115	114	54.35	29.15	56.57	59.15	57.86	58.88	59.42	60.51	60.57			271	261	260						55.58	55.9	56	52.2	50.2	53.3	53.39	51.66	49.41		121
		1	40-49	15.6	62	120	80	0	1	1	0.747	92	97	94	57.33	30.08	56.71	58.18	59.95	52.06	54.3	52	51.97			287	277	293						51.93	56.32	55.11	53.78	49.78	53.88	42.55	50.03	48.8		100
		1	50-59	11.5	62	120	70	1	0	1	0.395	126	127	126	54.18	28.28	57.58	57.38	57.48	57.18	57.58	57.31	57.38			340	326	331						54.01	56.28	55.37	52.25	50.25	53.35	50.15	52.17	49.14		97
		1	50-69	10	71	150	90	0	0	2	0.751	116	118	117	52.6	31.12	55.42	55.26	55.34	54.27	56.24	56.36	55.66			325	321	326						56.11	53.32	55.33	55.44	49.83	54.74	44.83	53.11	48.37		119
		1	60-69	10.3	81	130	70	1	1	1		99	103	100	53.56	28.43	57.16	55.45	56.31	55.01	55.88	54.87	54.8			293	276	297						51.81	52.83	51.77	50.82	48.82	51.92	46.72	50.37	47.37		105
		1	50-59	15.6	79	140	90	0	0	1		135	135	135	52.22	29.29	58.3	56.1	57.2	54.01	58.18	55.44	56.03			322	320	318						53.84	52.86	50.74	51.69	49.69	52.79	44.83	51.19	48.15		95
		1	30-39	10.3	73	126	73	0	0	2	0.545	123	122	122	54.14	29.42	54.54	54.05	56.3	53.55	54.54	53.88	54.05			314	328	306						52.94	54.23	54.11	53.14	50.99	54.17	46.75	51.68	49.14		102
		1	30-39	12	89	110	70	0	1	2	0.349	124	127	125	54.41	28.17	53.24	53.27	53.26	53.29	53.24	53.27	53.26			315	332	326						52.83	55.12	53	54.22	47.98	53.2	46.71	52	49.3		109
		1	60-69	19	78	140	80	0	0	1	0.37	123	124	123	55.43	29.98	54.44	57.34	59.89	56.87	57.81	58.3	59.02			319	310	304						55.98	53.43	54.34	52.59	50.59	53.69	53.11	51.18	50.64		104
		1	30-39	16	78	110	70	0	0	1	0.382	89	88	88	53.66	29.69	56.67	57.7	59.19	50.46	56.93	52.7	53.82			315	311	301						53.58	54.11	52.11	51.78	49	52.49	40.12	51.19	47.15		97
		1	60-69	17.1	80	120	80	0	0	2	0.312	126	127	126	54.8	31.28	57.12	57.76	57.44	57.56	57.95	57.96	58.17			324	324	325						55.51	57.49	56.59	54.06	52.06	55.16	52.33	54.39	51.71		97
		1	50-59	14.9	78	140	80	1	0	1	0.454	103	102	102	53.84	33.38	58.01	58.36	58.19	58.7	58.01	58.47	58.36			317	310	299						55.15	57.8	57.26	54.1	52.1	55.2	52.99	55.06	51.46		100
		1	60-69	9.2	70	130	80	0	0	1	0.55	99	101	99	54.62	27.77	54.32	52.75	55.54	52.14	53.35	52.21	52.25			294	294	294						52.92	56.27	54.51	55.28	48.74	54.11	43.68	53.88	49.24		92
		1	60-69	15.7	92	130	85	1	1	1		129	131	130	56.95	32.22	54.23	58.2	56.22	57.82	58.58	59.52	60.38			318	327	319						58.15	55.13	56.37	55.17	52.17	55.77	56.31	53.11	54.15		96
		1	50-59	12.8	88	130	80	1	0	2	0.424	111	111	111	54.65	25.84	56.77	56.54	56.66	56.3	56.77	56.46	56.54			291.25	286.5	288.5						53.39	51.43	54.48	51.81	49.81	52.91	49.5	52.28	48.82		107
		1	50-59	16.6	75	140	90	0	0	1	0.158	117	118	116	53.85	32	55.88	55.82	55.85	55.76	55.88	55.8	55.82			306	297	301						54.76	54.86	56.92	55.44	49.15	54.4	49.23	51.85	51.1		101
		1	50-59	17.5	70	130	80	0	0	1		116	115	115	54.14	31.11	55.31	54.9	55.11	54.79	55	54.75	54.73			311	300	312						53.06	53.57	53.66	53.25	49.22	53.34	47.21	50.53	48.54		104
		1	40-49	13.2	75	130	80	0	0	2		115	118	115	57.04	28.99	56.99	56.12	56.56	55.24	56.99	55.82	56.11			320	311	318						54.43	54.33	55.51	53.68	48.34	53.11	46.88	50.78	49.01		98
		1	60-69	14.6	85	130	80	0	0	1		98	102	103	53.52	29.18	56.5	55.83	56.17	55.16	56.5	55.61	55.83			314	311	312						52.94	54.26	53.05	51.19	49.11	52.25	46.96	50.85	47.2		103
		1	50-59	13.4	72	120	80	0	1	1		112	115	113	55.92	30.9	56.24	54.78	55.51	54.19	55.37	54.29	54.35			311	314	312						53.4	54.33	54.13	54.11	48.39	53.35	46.27	49.06	49.59		96
		1	40-49	18.2	83	130	90	0	0	1		107	115	109	53.6	26.87	56.54	55.49	56.02	54.44	56.54	55.14	55.49			316	320	309						54.66	54.33	54.77	54.59	48.93	53.86	46.66	49.87	50.16		96
		1	60-69	13.8	76	130	80	0	0	1		112	114	112	53.83	27.79	54.99	54.96	54.98	54.69	55.23	54.95	55.08			316	316	308						54.17	54.03	54.9	54.68	51.74	55.31	47.76	50.88	49.95		115
		1	60-69	16.5	80	130	80	0	0	1		101	102	101	53.5	28.37	56.61	56.01	56.31	55.41	56.61	55.81	56.01			319	314	307						54.95	55.11	54.43	55.09	50.53	54.91	48.95	51.14	51.54		94
		1	40-49	14.5	80	120	82	0	0	1		111	111	111	53.13	29.97	56.31	56.29	56.3	55.58	57	56.28	56.63			318	314	306						55.8	55.37	54.13	55.73	50.31	55.12	49.34	51.93	51.92		99
		1	30-39	8.4	75	130	75	0	1	2		99	96	99	54	29.59	56.66	56.31	56.49	55.96	56.66	56.19	56.31			313	314	309						54	55.06	54.05	53.14	51.14	54.24	50.04	51.85	50.63		102
Uninvolved eyes		2	60-69	18.2	76	130	80	1	0	1	0.203	104	104	105	54.57	33.58	56	56.99	55.03	54.09	58.63	56.8	54.51	N/A	257	284	285	283	286	282	286	280		55.27	56.07	59.82	54.7	50.69	56.31	51.34	55.06	51.6		92	86	99	0.22	0.43	0.47
		2	30-39	13.8	69	160	80	0	0	2	0.603	121	119	123	54.79	17.23	58.61	57.03	60.21	59.72	55.52	58.59	60.63	N/A	227	319	319	319	309	325	322	321		57.04	58.6	57.97	55.28	50.06	55.72	52.17	55.39	52.05		111	109	113	0	0	0
		2	60-69	16.5	80	140	85	0	0	2	0.678	114	113	116	51.35	16.18	58.77	58.02	59.52	61.18	55.25	59.27	59.37	N/A	207	264	268	261	265	271	261	260		48.32	58.1	50.62	50.73	49.82	50.84	50.03	55.51	48.15		114	113	116	0.008	0.21	0.29
		2	50-59	14.5	75	110	70	0	0	1	0.747	94	89	100	40.64	27.08	44.89	41.48	48.33	47.4	37	43.23	51.96	N/A	219	284	280	287	278	287	277	293		42.41	41.75	46.07	39.47	44.84	39.46	39.78	40.95	30.8		103	107	100	0.5	0.72	0.74
		2	60-69	13.6	79	130	80	0	1	1	0.395	126	126	127	51.88	25.11	55.58	54.14	57.01	56.77	53.55	54.62	57.37	N/A	241	329	332	326	319	340	326	331		55.25	51.42	52.28	53.44	48.92	52.74	47.24	54.89	50.25		120	114	126	0	0	0
		2	60-69	12.4	79	150	83	0	0	2	0.751	117	115	119	50.6	11.93	51.55	55.76	47.31	53.12	55.8	56.23	41.04	N/A	222	320	319	321	309	325	321	326		59.45	58.28	55.09	54.11	40.24	49.85	45.19	52.05	40.9		94	104	85	0.22	0.43	0.56
		2	50-59	12.5	85	120	88	0	1	2	0.545	101	96	105	47.56	21.88	52.6	51.49	53.73	52.85	49.94	53.18	54.43	N/A	217	287	284	291	283	293	276	297		55.93	49.41	43.89	51.9	46.47	49.13	40.82	50.13	40.5		94	96	91	0.15	0.31	0.45
		2	50-59	14.8	90	120	80	0	0	1	0.37	135	135	135	47.28	27.76	49.8	51.35	48.26	49.71	53.6	51.05	44.84	N/A	209	317	318	315	308	322	320	318		51.83	51.17	46.79	48.78	47.07	44.94	43.69	50.43	40.66		109	109	110	0.11	0.24	0.38
		2	50-59	14.1	73	120	80	0	0	1	0.301	122	123	122	48.4	26.45	52.54	52.56	52.52	52.56	54.97	47.61	54.99	N/A	278	315	317	314	314	314	328	306		45.1	51.61	51.79	48.25	47.14	52.36	42.98	51.78	44.45		94	88	90	0.09	0.22	0.3
		2	40-49	11.6	79	140	80	0	0	1	0.382	125	122	129	45.91	25.14	51.24	49.95	52.54	53.33	47.18	52.3	52.16	N/A	280	322	317	326	313	315	332	326		49.67	53.14	47.52	46.75	45.47	43.2	38.01	49.05	40.4		96	104	87	0.008	0.21	0.29
		2	60-69	12.4	84	130	80	0	0	2	0.312	123	123	124	56.43	30.21	59.17	59.38	58.96	59.3	60.66	57.86	58.87	N/A	246	308	313	304	299	319	310	304		59.04	60.17	58.17	59.09	52.73	57.27	51.78	57.37	52.03		118	126	111	0.34	0.53	0.68
		2	70-79	16.3	88	120	80	0	0	1	0.5	88	89	87	51.66	17.69	55.19	55.02	55.37	44.24	59.43	57.35	59.67	N/A	250	309	313	306	311	315	311	301		52.61	59.1	56.87	57.01	43.88	54.94	49.51	42.52	47.87		82	79	85	0.39	0.66	0.91
		2	70-79	12.3	79	120	80	1	0	1	0.55	126	125	127	52.8	35.44	56.77	57.08	56.46	58	56.95	55.97	56.19	N/A	248	320	320	320	308	324	324	325		57.06	57.59	56.7	53.26	53	54.05	46.32	51.07	46.54		119	121	116	0	0	0
		2	80-89	16.7	93	130	80	1	1	1	0.581	103	103	100	49.84	31.38	56.01	54.11	57.93	59.39	53.83	52.99	58	N/A	256	305	311	298	293	317	310	299		51.95	48.79	51.64	47.76	52.18	51.16	45.37	53.41	46.22		84	89	79	0	0.13	0.02
		2	60-69	11.9	78	120	80	0	0	2	0.424	100	97	102	48.62	23.94	50.37	48.97	51.75	49.95	48.44	51.91	51.19	N/A	235	292	292	293	288	294	294	294		49.63	48.48	50.93	50.07	43.15	50.03	47.92	48.88	48.41		104	109	99	0.08	0.12	0.27
		2	80-89	16.6	83	140	90	0	1	1	0.158	130	128	132	58.95	40.54	60.93	61.57	60.29	61.41	62.17	60.12	60	N/A	272	319	317	320	312	318	327	319		63.64	62.21	64.45	58.37	58.11	58.61	52.66	58.61	53.46		119	119	118	0.19	0.37	0.41
		2	60-69	17.6	70	130	90	0	1	1	0.46	108	113	114	50.65	23.84	54.77	53.53	56.02	55.83	51.99	54.52	56.77	N/A	227.5	287.75	288	287.5	284.5	291.25	286.5	288.5		50.76	53.63	53.62	50.045	48.8525	50.5825	48.33	51.7275	45.65		90	104.562	101.562	0.144125	0.28625	0.360625
		2	60-69	13.2	84	110	70	0	0	1	0.56	119	114	117	49.85	20	53.88	53.29	54.48	55.64	41.42	54.39	54.1	N/A	224	299	225	298	293	306	297	301		50.76	52.47	51.74	49.73	48.41	49.69	47.31	51.69	45.31		98
		2	50-59	12.9	86	130	80	0	0	1	0.62	116	115	114	48.46	21.02	52.68	52.18	53.08	54.26	40.31	53.31	52.83	N/A	225	305	229	306	297	311	300	312		53.26	50.22	49.33	49.73	45.12	47.8	43.26	49.51	40.61		97
		2	70-79	12.5	83	120	80	1	0	1	0.59	117	112	118	51.04	26.99	54.98	54.8	55.17	53.48	55.84	54.22	56.37	N/A	222	313	238	313	305	320	311	318		55.62	52.57	49.51	52.06	45.68	49.17	44.24	51.88	43.08		92
		2	40-49	14.2	76	130	80	0	0	1	0.55	90	106	113	50.52	27.18	54.5	53.87	55.08	53.82	54.5	53.71	55.87	N/A	232	310	310	310	304	314	311	312		53.08	52.62	49.39	50.76	45.23	49.07	43.17	51.1	41.63		96
		2	60-69	14.1	86	120	60	0	0	1	0.422	113	111	116	48.92	23.69	52.5	52.34	52.67	52.14	46.9	52.6	52.91	N/A	246	310	309	312	305	311	314	312		50.63	51.33	47.5	48.92	46.54	47.41	41.38	50.35	41.5		98
		2	30-39	12.5	81	120	80	1	1	1	0.308	113	100	116	50.6	24.87	54.54	54.22	54.85	52.34	55.52	53.28	56.11	N/A	264	314	315	313	309	316	320	309		51.61	56.01	53.59	52.78	47.31	51.94	45.57	50.18	46.19		91
		2	40-49	12.9	74	120	60	0	0	1	0.603	112	111	115	49.83	22.59	53.47	52.75	53.48	54.39	44.38	53.74	52.8	N/A	257	312	314	311	309	316	316	308		53.48	57.88	54.86	54.97	46.49	52.59	47.2	47.87	47.04		95
		2	30-39	17.6	86	120	80	0	1	1	0.678	100	101	104	50.5029	26.3657	54.61	54.37	54.85	54.2	51.88	54.46	55.01	N/A	250	311	314	307	303	319	314	307		55.17	56.41	55.85	54.28	50.45	54.36	48.25	51.09	48.17		93
		2	30-39	18.1	73	110	80	1	0	2	0.298	108	113	114	51.33	27.97	55.68	55.11	56.25	54.85	55.61	55.29	56.98	N/A	253	310	314	306	301	318	314	306		53.39	53.57	54.21	51.45	50.31	52.83	46.64	50.1	46.71		95
		2	60-69	12.7	76	120	70	0	0	2	0.395	100	97	102	50.4	27.59	54.66	54.1	55.08	55.25	51.52	53.72	55.2	N/A	253	309	310	308	300	313	314	309		55.57	54.27	55.93	52.37	51.61	53.46	48.07	52.99	48.66		94
		2	30-39	14.5	74	130	80	0	0	1	0.522	114	113	116	50.07	24.94	53.92	53.51	54.19	53.38	50.64	53.56	54.54	N/A	240	299	281	300	294	302	301	301		53.7	54.2	55.19	52.05	49.63	52.23	49.06	52.73	48.21		93
		2	60-69	12.9	70	120	80	0	0	1	0.545	94	89	100	50.27	24.79	54.19	53.88	54.51	54.4	50.17	54.08	54.57	N/A	250	312	312	312	307	314	315	310		52.2	54.46	51.34	51.86	46.39	50.25	44.33	49.88	44.09		90
		2	50-59	15.3	77	120	80	1	0	2	0.311	111	122	122	52.68	28.68	56.79	56.4	57.18	55.23	57.72	56.04	58.18	N/A	227	298	255	298	293	303	296	301		53.38	53.38	52.25	51.38	47.29	50.58	46.65	52	44.89		92
AION		3	60-69	14.9	86	120	80	1	1	1	0.169	84	75	94	44.79	30.96	50.04	48.73	51.36	48.95	48.08	51.57	51.53	N/A	244	260	260	260	253	256	275	256		42.51	50.03	43.29	43.89	45.95	46.12	41.61	49.44	40.09		60	58	62	0.32	0.43	0.8
		3	60-69	18.3	75	120	80	0	1	2	0.748	102	99	105	48.57	15.66	55.21	54.23	56.17	56.24	44.17	55.09	55.32	N/A	224	301	294	307	291	298	299	314		51.81	52.4	47.74	49.91	45.85	47.47	46.2	52.7	42.69		75	86	64	0	0	0
		3	50-59	10.6	83	120	80	0	0	2	0.582	107	106	108	47.1	18.37	54.15	53.29	55.01	58.13	50.58	56.65	49.23	N/A	210	258	255	261	256	253	263	260		46	50.93	45.45	48.5	45.78	42.29	48.23	54.14	42.55		72	74	71	0	0	0
		3	50-59	16.9	74	120	80	0	0	1	0.773	70	67	73	40.24	15.15	42.39	42.9	41.88	42.22	40.6	45.91	40.86	N/A	212	235	266	264	264	269	260	267		44.19	36.36	48.13	39.34	38.47	39.32	37.35	42.03	37.06		86	88	85	0.58	0.74	0.83
		3	50-59	11.3	74	120	80	0	0	1	0.426	107	113	101	50.35	24.28	54.09	56.24	51.92	55.07	56.03	54.58	50.69	N/A	236	297	291	303	290	296	295	307		53.03	52.77	51.42	52.44	46.99	50.39	47.55	54.25	44.1		67	65	69	0.18	0.45	0.41
		3	40-49	13.5	68	110	80	1	0	2	0.532	115	117	112	55	20.88	57.29	56.3	58.27	59.57	57.31	53.05	59	N/A	215	309	311	308	300	315	314	308		54.21	56.67	60.41	54.75	49.37	57.13	51.79	57.61	52.72		80	78	81	0.18	0.47	0.43
		3	60-69	14.9	73	120	90	0	1	1	0.538	88	87	89	37.67	14.18	44.42	44.91	43.93	48.95	43.67	39.45	45.54	N/A	224	281	284	278	275	285	291	274		35.15	40.73	34.23	38.57	38.54	37.5	36.01	44.51	33.82		69	72	66	0.22	0.46	0.51
		3	50-59	16.9	81	130	80	0	0	1	0.37	89	94	83	36.74	15.98	43.79	43.26	44.32	48.72	39.25	46.35	40.86	N/A	241	283	293	274	276	301	286	271		34.8	44.11	34.91	33.65	39.43	33.68	32.32	44.5	33.07		66	66	65	0	0	0
		3	40-49	14.9	78	110	70	0	0	2	0.545	101	96	105	47.56	21.88	52.6	51.49	53.73	52.85	49.94	53.18	54.43	N/A	217	287	284	291	283	293	276	297		55.93	49.41	43.89	51.9	46.47	49.13	40.82	50.13	40.5		57	43	70	0.38	0.48	0.75
		3	60-69	12.6	77	110	80	0	0	1	0.43	90	88	91	43.92	25.14	49.18	49.26	49.09	50.56	51.81	47.84	46.47	N/A	227	278	278	278	276	278	281	278		44.14	46.28	44.67	43.46	43.68	43.33	41.15	48.75	39.85		71	61	81	0.35	0.54	0.61
		3	60-69	18.3	81	130	80	1	0	2	0.349	101	89	112	51.13	26.08	54.1	53.83	54.37	54.54	51.68	54.73	55.46	N/A	224	287	272	303	287	272	277	313		48.67	52.51	55.07	49.76	48.28	53.15	47.44	55.23	50.01		84	59	110	0.34	0.53	0.74
		3	40-49	16.8	76	120	80	0	1	1	0.37	135	115	135	47.28	27.76	49.8	51.35	48.26	49.71	45.6	51.05	44.84	N/A	209	317	318	315	308	322	320	318		51.83	51.17	46.79	48.78	47.07	44.94	43.69	50.43	40.66		61	63	60	0.24	0.45	0.58
		3	30-39	20.1	80	125	80	0	0	2	0.312	123	123	124	56.43	30.21	59.17	59.38	58.96	59.3	57.66	57.86	58.87	N/A	246	308	313	304	299	319	310	304		59.04	60.17	58.17	59.09	52.73	57.27	51.78	57.37	52.03		92	81	102	0.3	0.53	0.58
		3	60-69	14.6	83	120	80	0	0	2	0.376	88	82	94	38.62	26.82	44.76	42.62	46.88	46.76	40.69	45.03	46.55	N/A	196	252	245	260	259	239	248	264		38.93	38.26	31.17	40.7	40.97	36.99	36.3	46.35	37.55		69	70	68	0.29	0.73	0.52
		3	50-59	11.8	82	130	90	0	0	1	0.454	82	82	81	44.4	28.33	49.37	49.92	48.82	54.36	51.61	46.01	45.56	N/A	212	261	256	266	264	268	237	275		44.71	44.55	42.07	48.06	43.03	41.67	45.88	47.6	42.15		66	67	64	0.38	0.77	0.51
		3	50-59	15.3	77	110	70	1	0	1	0.55	126	125	127	52.8	35.44	56.77	57.08	56.46	58	56.95	55.97	56.19	N/A	248	320	320	320	308	324	324	325		57.06	57.59	56.7	53.26	53	54.05	46.32	51.07	46.54		100	80	121	0	0	0
		3	60-69	12	82	130	85	0	0	1	0.491	112	115	108	42.51	24.22	46.49	48.12	44.86	46.31	49.57	47.01	43.06	N/A	261	319	319	319	314	321	318	321		46.01	40.99	41.97	46.21	41.71	43.03	39	46.36	37.06		79	77	81	0.37	0.53	0.61
		3	50-59	15.2	78	120	80	0	0	2	0.35	87	96	77	36.05	18.37	37.54	35.88	39.22	42.4	33.76	35.22	38.82	N/A	244	286	295	276	273	298	301	271		43.72	39.72	32.1	33.62	33.49	36.61	32.84	32.83	39.14		95	103	88	0.12	0.3	0.2
		3	50-59	16.5	72	110	80	0	0	1	0.239	93	89	96	43.43	27.13	49.51	49.88	49.14	51.81	49.46	45.79	51.02	N/A	243	253	261	246	257	263	248	247		40.75	45.14	40.41	43.75	45.58	44.47	39.17	50.07	41.25		64	70	59	0.46	0.78	0.63
		3	50-59	13.1	72	130	80	0	0	1	0.431	67	68	66	32.21	20.74	36.24	33.9	38.54	38.85	31.28	36	38.79	N/A	228	248	250	246	238	254	253	247		30.9	33.62	23.35	31.53	33.73	29.29	34.35	38.59	34.44		55	55	54	0.79	0.9	0.98
		3	40-49	14.3	79	161	78	0	0	1	0.299	83	96	70	39.53	28.19	43.38	44.58	42.16	45.22	41.7	44.88	41.7	N/A	234	247	249	244	241	252	249	244		36.48	42.61	37.36	36.92	39.9	40.04	38.88	45.07	38.26		48	50	46	0.82	0.96	0.91
		3	40-49	14.9	80	120	80	0	1	1	0.568	91	87	95	45.175	20.035	50.45	49.79	51.11	51.39	48.86	39.81	49.24	N/A	223	264	269	273	266	269	274	274		46.13	47.43	46.15	45.41	44.01	43.8	43.35	49.58	40.6		68	71	74.619	0.300952	0.478571	0.504762
		3	50-59	17.6	73	150	90	0	0	1	0.66775	92	90	95	45.2713	17.3038	50.55	50.05	51.04	51.99	49.05	36.86	48.66	N/A	221	273	277	284	275	279	279	287		48.76	48.12	48.19	47.55	44.27	44.87	44.83	50.78	41.6		69	66
		3	60-69	8.8	79	110	80	0	0	2	0.57825	100	101	99	48.1725	19.67	51.98	52.18	51.77	53.75	51.63	52.55	49.95	N/A	218	275	281	284	278	283	283	286		49.36	49.18	51.35	48.76	45.15	47.28	46.23	52.01	44.11		73	75
		3	60-69	17.8	82	120	80	0	1	1	0.56725	95	96	94	45.815	18.6225	49.55	50.09	49	51.45	49.4	48.25	49.02	N/A	222	281	288	288	282	291	290	289		46.65	46.63	48.55	46.28	43.34	46.09	43.18	49.6	41.93		65	64
		3	60-69	12.1	77	135	80	1	1	2	0.4665	100	103	96	44.94	18.83	49.9	50.18	49.61	53.08	45.07	48.36	49.02	N/A	229	293	295	291	285	299	297	290		44.3	48.57	45.24	44.85	43.58	44.68	41.92	50.22	40.93		73	72
		3	60-69	12.1	83	120	80	0	1	1	0.49625	98	99	97	44.2425	18.23	45.53	48.99	50.06	52.52	47.54	48.01	49.96	N/A	224	290	293	288	284	299	292	288		45.02	47.73	43.36	44.72	43.45	44.36	40.24	49.19	40.03		63	61
		3	50-59	15.2	76	120	80	0	0	1	0.47075	92	91	92	41.4725	19.295	44.5	47.23	47.77	50.27	46.17	46.71	46.83	N/A	227	282	285	280	278	289	284	280		42.51	45.13	39.43	41.9	42.03	40.91	37.58	46.97	36.81		67	66
		3	50-59	16.5	81	130	80	1	0	2	0.4235	95	92	98	44.8375	22.27	49.92	49.46	50.38	51.67	48.17	50.53	49.31	N/A	216	285	283	286	283	287	279	290		48.63	48.54	44.55	49.16	45.95	45.22	44.41	50.44	43.1		71	70
		3	70-79	13.1	75	140	90	0	0	1	0.365	112	109	116	49.69	27.3	53.06	53.46	52.67	53.53	54.44	52.87	51.41	N/A	226	285	284	288	283	288	280	292		49.94	50.14	47.03	50.28	47.43	47.5	45.07	50.6	44.57		75	72
		3	50-59	14.3	85	130	80	1	0	2	0.352	112	107	116	48.37	27.72	51.96	51.8	52.12	52.58	51.66	52.17	51.43	N/A	241	297	298	295	290	303	295	298		47.88	45.71	43.21	45.29	42.81	43.84	41.01	44.47	41.22		74	75
		3	50-59	14.9	72	120	70	0	0	1	0.38	95	92	98	44.52	28.05	49.52	48.64	50.39	51.8	48.41	48.48	49.38	N/A	249	295	299	290	288	302	298	291		46.89	45.86	42.8	44.21	43.45	44.54	39.33	45.08	41		66	69
		3	50-59	17.6	88	130	80	1	0	1	0.402	86	82	90	40.55	27.32	46.3	45.05	47.53	49.29	44.33	45.36	46.22	N/A	237	259	264	253	252	267	263	252		37.96	40.27	33.31	36.46	38.18	37.6	36.31	41.64	38.27		68	67
		3	40-49	8.8	89	140	90	1	0	2	0.362	88	93	83	38.746	23.73	45.63	42.47	42.27	44.92	41.15	41.78	42.68	N/A	232	253	257	252	251	260	256	253		38.57	42.2	36.82	39.4	40.81	39.4	38.94	45.83	38.64		66	69
		3	60-69	17.8	75	110	80	1	0	1	0.33	83	87	77	37.805	23.608	41.67	41.06	42.27	44.57	39.05	40.47	42.58	N/A	227	258	261	262	255	264	264	263		40.57	42.95	38.76	40.35	40.48	39.5	40.35	46.01	38.73		71	67
		3	60-69	12.1	69	120	77	0	0	1	0.289	86	91	81	40.255	26.309	46.85	45.17	44.52	47.2	43.4	43.71	45.1	N/A	221	273	279	282	275	281	282	284		47.73	47.84	48.56	47	44.19	45.51	44.4	50.49	42.06		68	67
		3	60-69	14.6	86	140	90	0	1	1	0.239	93	89	96	43.43	27.13	46.51	49.88	49.14	51.81	49.46	45.79	51.02	N/A	221	273	277	284	275	279	279	287		48.76	48.12	48.19	47.55	44.27	44.87	44.83	50.78	41.6		69	64
																																												70.8649	69.2162
[truncated: 8 more columns]

## Sheet: deep vessel
DATA			DEEP			Fovea vessel density（6mm）
NUM	NAME		Parafovea	Super	Inferior	Whole	Fovea	Parafovea	Superior-Hemi	Inferior-Hemi	Tenpo	Superior	Nasal	Inferior
Healthy eyes		1	181	181	180	62.46	29.58	62.99	62.07	63.41	59	58.46	63.96	55.38
		1	199	199	198	60.46	34.4	60.97	60.52	59.15	55.38	61.7	58.45	62.51
		1	183	181	180	59.93	29.87	61.45	60.64	63.55	62.88	60.97	58.14	58.97
		1	191	190	189	59.46	35.01	62.3	60.96	58.6	62.38	58.42	57.04	59.23
		1	205	204	203	60.5	26.62	60.76	60.78	61.64	56.46	61.48	59.42	58.67
		1	204	204	203	60.34	29.02	58.11	58.23	57.61	57.02	58.88	56.37	56.6
		1	187	188	187	60.95	29.24	61.19	60.21	57.38	56.83	58.8	56.37	61.2
		1	183	183	182	59.49	34.28	61.76	64.79	64.52	60.09	59.1	59.44	58.14
		1	194	194	193	58.3	28.23	62.99	62.72	60.97	55.98	59.21	61.15	59.84
		1	196	197	196	59.32	29.2	61.12	62.12	61.23	58.13	59.44	60.39	63.65
		1	188	186	185	61.1	30.84	62.84	62.72	60.67	56.19	60.27	60.37	60.03
		1	223	213	221	58.97	34.51	61.8	60.46	58.6	56.82	61.02	55.55	59.26
		1	195	195	194	62.44	33.22	64.1	63.64	63.2	58.77	62.69	61.82	57.28
		1	205	204	203	60.13	32.15	62.57	62.03	60.14	59.98	59.19	62.39	56.87
		1	194	194	193	61.29	33.34	62.42	64.36	61.84	61.21	59.73	62.47	57.83
		1	189	190	189	62.92	29.95	61.3	65.82	65.65	63.52	60.77	63.57	58.95
		1	188	177	186	59.77	29.82	60.34	59.62	62.04	61.64	57.27	59.63	60.24
		1	181	180	179	59.94	32.63	63.63	62.92	61.26	60.25	63.08	58.59	58.96
		1	183	182	181	58.83	32.47	62.64	62.24	59.28	59.88	61.42	59.87	58.17
		1	200	199	198	61.07	30.72	62.44	62.16	58.88	55.84	60.96	57.93	58.82
		1	198	199	197	59.37	32.42	62.92	62.65	59.84	59	63.88	56.14	58.65
		1	188	188	187	59.38	31.08	63.48	63.08	60.96	58.97	58.66	57.46	59.73
		1	184	185	191	60.35	31.07	62.12	63.71	58.96	56.45	58.29	61.84	60.54
		1	194	193	192	60	30.42	63.98	63.58	63.62	55.72	59.48	58.84	58.28
		1	195	199	198	60.45	33.01	62.09	59.44	60.49	55.8	60.1	56.73	61.13
		1	197	199	198	60.68	34.86	61.91	58.23	59.68	57.56	59.3	57.47	58.22
		1	187	197	196	61.43	32.29	61.83	59.44	57.08	57.22	59.9	57.28	58.96
Uninvolved eyes		2	180	181	178	61.35	28.59	61.41	60.56	62.25	58.41	63.86	60.44	62.94
		2	198	200	196	57.12	38	57.15	57.25	57.05	57.55	56.89	55.47	58.7
		2	150	155	145	57.5	32.38	61.54	60.93	62.16	64.93	59.95	62.01	59.3
		2	190	191	187	57.27	36.01	56.6	54.92	58.28	57.11	51.09	57.17	61.02
		2	203	206	199	60.11	25.36	59.63	60.67	58.61	58.19	62.97	56.85	60.52
		2	203	204	202	61.07	31.44	55.61	56.86	54.35	53.5	56.48	59.64	52.78
		2	186	188	186	57.33	25.48	55.38	54.42	56.34	55.63	54.97	52.06	58.87
		2	182	183	180	62.69	35.56	62.51	63.58	61.46	61.59	62.6	62.99	62.88
		2	193	194	192	59.19	23.45	58.97	59.44	58.5	56.34	63.67	55.46	60.4
		2	197	195	197	59.73	25.39	59.23	58.23	60.23	59.07	58.78	58.22	60.83
		2	185	190	180	60.77	28.67	58.67	59.44	57.9	55.71	61.41	56.73	60.85
		2	221	224	219	57.27	36.01	56.6	54.92	58.28	57.11	51.09	57.17	61.02
		2	194	195	193	63.08	33.44	61.2	61.27	61.13	59.26	62.42	61.69	61.41
		2	202	208	198	61.42	31.3	58.14	58.06	58.22	54.8	63.47	57.37	56.94
		2	192	195	191	60.96	31.67	59.84	60.72	58.96	56.46	63.61	59.83	59.47
		2	189	189	188	63.88	24.94	63.65	63.68	63.62	63.33	65.55	62.69	63.04
		2	176	179	173	58.66	32.99	60.03	59.58	60.49	60.3	60.23	59.31	60.31
		2	179	182	176	58.29	31.25	59.26	58.84	59.68	60.08	58	58.68	60.28
		2	181	184	177	59.48	30.94	57.28	57.48	57.08	56.27	56.85	57.89	58.11
		2	199	200	196	59.5	27.43	56.87	57.32	56.43	55.77	58.14	56.18	57.39
		2	197	199	196	60.36	30.83	57.83	58.29	57.38	56.91	58.02	58.23	58.18
		2	187	188	186	59.74	28.16	58.95	59.15	58.77	57.85	60.41	56.84	60.72
		2	191	191	190	60.54	28.13	60.24	60.42	60.06	59	61.68	58.89	61.37
		2	192	193	190	59.9	25.84	58.96	59.04	58.88	57.04	61.29	56.8	60.69
		2	201	203	199	59.26	30.02	58.17	57.53	58.8	57.3	57.09	57.37	60.9
		2	200	203	197	60.37	32.71	58.82	58.54	59.1	57.36	58.31	58.53	61.09
		2	206	209	203	60.59	33.58	58.65	58.08	59.21	57.06	58.99	58.74	59.79
		2	196	199	194	61.82	32.14	59.73	60.02	59.44	56.84	63.17	59.63	59.27
		2	194	197	194	62.09	29.3	60.54	60.82	60.27	58.2	64.21	59.96	59.82
		2	186	188	184	61.17	29.87	61.17	61.33	61.02	60.03	63.13	60.61	60.94
AION		3	176	185	166	52.74	25.71	52.88	51.51	54.27	50.34	52.58	52.09	56.51
		3	199	195	202	55.86	28.65	54.14	53.58	54.7	51.2	55.16	53.83	56.39
		3	151	169	153	60.42	31.41	59.68	62.06	57.33	58.82	63.21	56.53	60.16
		3	165	199	191	55.87	24.1	45.15	41.11	49.15	45.64	41.14	50.93	42.93
		3	190	178	202	53.44	27.04	53.71	54.32	53.1	52.72	57.74	51.56	52.84
		3	194	194	196	56.51	27.87	56.68	54.98	58.36	58.53	56.31	52.68	59.16
		3	193	197	189	56.64	32.22	51.49	53.87	49.13	56.03	55.3	44.06	50.49
		3	194	189	191	55.71	23.37	51.4	54.26	48.51	56.59	50	49	50.06
		3	186	188	186	51.51	21.47	48.36	55.76	49.03	53.61	55.45	45.36	38.98
		3	188	190	187	54.16	25.01	53.88	54.28	51.49	55.19	54.36	54.77	51.22
		3	186	183	191	59.49	32.11	56.99	56.62	57.36	54.67	58.96	55.57	58.76
		3	182	193	180	59.1	25.52	51.66	50.35	52.98	54.52	49.38	53.1	49.66
		3	185	190	180	60.9	23.2	58.66	57.33	59.98	56.28	59.2	55.37	63.79
		3	164	170	166	54.34	23.15	51.98	50.95	51	55.16	44.87	56.17	51.73
		3	179	169	185	59.9	30.61	56.71	59.21	54.19	58.46	58.7	59.8	49.89
		3	194	185	193	62.35	30.17	60.47	59.31	61.61	61.7	61.84	57.34	61.97
		3	207	204	211	58.13	22.48	59.96	59.33	60.59	60.97	60.59	56.97	61.32
		3	199	199	199	58.83	28.53	57.12	59.59	54.61	58.42	59.4	56.58	54.07
		3	160	172	150	57.29	27.86	55.88	57.02	54.73	61.48	56.12	49.11	56.91
		3	181	182	180	58.41	25.78	50.44	47.18	53.66	53.91	41.06	53.4	53.38
		3	164	165	174	58.26	23.32	54.56	60.89	48.17	47.38	59.57	57.4	53.84
		3	175	176	174	56.34	28.59	55.57	55.72	55.43	53.45	56.98	54.15	57.69
		3	172	171	182	57.38	28.05	52.99	52.25	53.73	51.89	53.17	53.76	53.16
		3	179	175	182	56.58	27.52	52.85	52.5	53.19	52.39	54.03	53.01	51.98
		3	183	190	196	55.27	26.34	51.85	50.14	53.54	52.3	51.73	51.72	51.64
		3	192	190	196	55.53	29.04	53.96	54.39	53.53	55.76	56.45	49.43	54.16
		3	194	197	192	56.29	27.82	53.19	54.37	52	57.05	53.87	48.58	53.24
		3	191	195	189	54.62	25.69	50.42	54.63	46.22	55.41	53.58	46.14	46.51
		3	189	192	188	53.79	23.28	51.21	54.77	47.68	55.13	53.27	49.71	46.75
		3	187	187	188	55.05	26.2	53.08	55.55	50.63	54.49	56.26	51.9	49.65
		3	185	192	186	57.58	27.55	54.18	53.75	54.61	54.79	54.23	54.48	53.21
		3	184	192	184	59.83	26.94	55.77	54.77	56.77	55.16	55.85	54.68	57.4
		3	177	185	175	58.11	23.96	54.1	52.88	55.32	55.32	51.15	54.88	55.06
		3	176	176	177	58.38	25.65	55.78	55.83	55.72	56.63	54.26	57.11	55.14
		3	193	191	196	58.86	27.98	56.39	56.49	56.27	58.44	55.14	57.77	54.53
		3	189	192	187	60.13	27.75	59.05	59.28	58.8	60.38	60.38	58.04	57.73
		3	180	184	176	59.77	27.06	59.18	59.41	58.94	60.36	60.61	56.96	59.12

## Sheet: choroid vessel
DATA			Choroid vessel density（6mm）
NUM	NAME		Whole	Fovea	Parafovea	Superior-Hemi	Inferior-Hemi	Tenpo	Superior	Nasal	Inferior
Healthy eyes		1	65.42	60.6	65.78	66.73	65.61	66.69	67.69	67.37	67.53
		1	65.67	60.77	66.09	67.11	66.59	67.69	67.43	67.59	67.3
		1	65.57	61.83	65.05	66.54	64.2	65.41	65.51	65.51	66.21
		1	62.53	59.66	64.89	69.37	68.06	69.67	68.55	68.29	68.91
		1	65.57	61.83	65.05	66.54	64.2	65.41	65.51	65.51	66.21
		1	62.93	55.29	67.68	65.4	68.5	64.95	65.32	66.1	65.35
		1	65.04	59.15	65.32	64.39	65.72	65.39	63.42	63.41	63.14
		1	64.85	58.01	66.63	68.72	66.7	68.89	67.97	67.95	68.29
		1	62.45	60.79	62.39	63.7	64.98	67.33	64.99	62.52	64.44
		1	63.18	59.4	64.18	63.13	64.83	63.14	62.73	63.2	62.58
		1	64.56	55.15	64.66	65.18	65.7	66.34	65.38	64.88	65.06
		1	63.03	58.74	66.78	69.95	68.38	69.38	70.14	69.97	70.95
		1	64.79	60.45	64.73	65.25	64.96	65.14	64.16	64.53	64.93
		1	62.77	59.84	62.13	64.25	64.29	64.59	65.61	65.13	65.94
		1	63.56	59.41	62.81	65.65	63.59	65.57	63.53	64.06	63.94
		1	64.57	57.4	66.77	65.14	67.58	65.39	64.82	64.9	64.96
		1	63.4	59.72	63.54	66.8	66.08	66.6	66.87	66.82	67.01
		1	63.8	58.84	64.15	67.67	63.53	67.59	67.16	67.13	67.47
		1	63.99	58.25	64.7	67.48	64.59	66.83	66.52	66.43	67.11
		1	63.56	56.48	64.59	67.11	65.21	66.67	66.46	66.63	66.83
		1	64.45	62.66	64.75	65.44	64.17	65.25	64.75	65	64.9
		1	64.72	61.73	65.31	66.17	65.11	66.41	65.57	65.82	65.59
		1	64.69	61.72	64.5	65.61	64.27	67.21	65.34	64.51	65.17
		1	64.29	61.05	64.25	65.18	64	66.46	65.18	64.51	65.05
		1	63.67	58.61	64.66	64	64.8	64.8	64.3	63.47	63.96
		1	63.91	58.21	66.52	66.09	67	67	66.09	66.02	66.02
		1	64.37	58.01	66.16	66.79	67.53	67.53	66.56	66.46	66.46
Uninvolved eyes		2	66.28	62.14	66.54	66.12	66.97	65.61	67.6	66.33	66.65
		2	65.87	57.4	67.18	66.24	68.12	66.46	65.94	68.44	67.86
		2	64.95	55.21	65.41	66.87	63.97	66.04	66.24	63.97	65.38
		2	62.36	59.51	68.75	69.19	68.31	70.22	67.99	67.79	69.03
		2	64.95	55.21	65.41	66.87	63.97	66.04	66.24	63.97	65.38
		2	60.76	56.13	65.15	64.84	65.46	63.64	64.37	67.02	65.53
		2	64.12	63.62	63.85	64.13	63.58	66.4	62.45	63.56	63.03
		2	67.2	58.96	68.17	68.46	67.89	69.08	67.25	67.84	68.52
		2	62.45	55.32	64.26	62.34	66.16	67.7	63.01	61.22	65.06
		2	60.99	55.29	62.69	62.77	62.62	62.86	62.04	63.56	62.31
		2	64.58	58.33	65.05	64.5	65.6	66.28	64.35	64.61	64.96
		2	61.67	58.05	69.68	69.41	69.95	68.01	69.53	69.61	71.57
		2	65.59	65.51	64.81	64.89	64.74	64.74	62.78	65.47	66.27
		2	64.08	64.71	64.62	63.08	66.15	62.23	64.26	65.19	66.82
		2	64.17	58.72	64.62	65.88	63.38	66.96	62.88	64.44	64.2
		2	64.27	56.52	64.81	64.67	64.96	65.01	63.87	65.13	65.25
		2	65.7	58.25	66.38	66.41	66.35	66.04	66.59	66.25	66.63
		2	64.39	57.37	67.11	67.43	66.8	67.57	66.72	66.73	67.42
		2	64.09	56.64	66.52	67.64	65.42	67.43	66.82	65.24	66.6
		2	62.69	56.95	66.44	66.97	65.91	66.63	66.2	66.26	66.65
		2	63.28	58.32	64.8	65.28	64.34	65.36	64.35	64.85	64.65
		2	64.03	59.57	65.72	65.81	65.64	66.37	64.69	66.14	65.69
		2	64.59	59.3	65.43	64.98	65.88	67.73	64.24	64.21	65.54
		2	63.55	56.52	65.04	64.52	65.56	66.55	64.1	64.21	65.3
		2	62.67	56.31	64	63.2	64.79	65.61	63.13	63.13	64.11
		2	62.41	57.22	65.81	65.56	66.06	65.72	65.31	65.93	66.28
		2	63.95	60.63	66.51	66.27	66.76	66.34	65.55	66.56	67.6
		2	63.78	62.76	66.37	65.79	66.95	64.99	65.52	66.76	68.22
		2	64.61	62.98	64.68	64.62	64.76	64.64	63.31	65.03	65.76
		2	64.17	59.98	64.68	64.54	64.83	64.73	63.67	64.92	65.42
AION		3	63.76	58.26	64.22	65	63.44	63.27	66.64	61.94	65.06
		3	64.66	63.34	64.19	64.12	64.26	65.82	65.22	60.7	64.98
		3	65.38	67.65	63.88	64.13	63.63	66.02	62.87	63.22	63.44
		3	61.89	59	60.23	62.83	57.66	60.44	61.44	59.99	59.06
		3	65.38	67.65	63.88	64.13	63.63	66.02	62.87	63.22	63.44
		3	64.3	53.65	69.41	68.08	65.74	66.78	68.1	66.73	72.03
		3	65.15	53.87	65.99	64.9	64.06	64.17	66.25	65.47	68.06
		3	61.7	56.26	64.29	63.89	64.7	64.93	59.69	65.25	67.3
		3	61.65	65.45	59.72	59.91	62.54	60.61	60.82	60.73	56.74
		3	64.57	62.71	64.86	63.48	64.23	66.82	62.78	63.58	66.25
		3	63.74	51.16	63.46	63.9	63.02	64.05	62.94	62.78	64.1
		3	63.58	58.63	63.07	63.37	62.78	63.15	64.02	63.44	61.68
		3	63.18	54.59	63.84	63.3	64.38	65.95	63.01	61.88	64.5
		3	60.65	54.17	58.84	56.03	61.63	62.96	53.83	56.28	62.25
		3	62.14	59.29	60.19	60.17	62.21	61.07	59.57	58.78	61.36
		3	64.07	57.48	67.92	66.43	64.39	69.85	65.45	65.94	70.41
		3	60.29	60.39	59.9	58.98	60.83	56.89	62.33	65.31	62.17
		3	62.4	59.51	60.38	61.31	59.45	61.78	60.69	61.92	57.14
		3	63.09	59.06	62.08	61.21	62.96	62.92	62.67	59.49	63.28
		3	63.63	55.21	61.94	60.16	61.7	63.32	58.04	62.6	63.79
		3	64.82	66.19	63.89	64.59	63.19	63.43	62.4	64.97	64.76
		3	64.6	63.08	64.1	64.42	63.78	65.04	64.91	61.95	64.49
		3	63.98	63.33	62.77	63.69	61.85	64.09	63.18	61.3	62.49
		3	64.22	64.77	62.66	63.7	61.64	64.16	62.39	62.14	61.98
		3	63.86	60.1	64.51	65.01	64.01	65.75	64.14	63.31	64.84
		3	64.94	58.39	66.43	65.7	67.14	66.99	65.74	65.14	67.84
		3	63.72	54.59	66.56	65.62	67.5	66.63	64.68	65.82	69.13
		3	62.83	58.53	63.33	62.9	63.77	63.24	62.25	63.82	64.03
		3	62.64	61.47	62.96	62.43	63.49	64.12	61.1	63.19	63.43
		3	63.32	59.77	62.68	62.43	62.93	63.83	62.18	62.36	62.36
		3	63.96	57.5	63.8	63.58	64.01	64.67	63.25	63.27	64.01
		3	63.5	54.79	63.46	63.52	63.39	64.38	63.32	62.7	63.43
		3	62.47	55.8	61.92	60.9	62.93	64.02	60.29	60.53	62.81
		3	61.99	56.02	60.96	59.83	62.07	63.33	58.8	58.98	62.7
		3	62.29	56.98	62.32	60.88	63.74	64.63	59.62	60.33	64.67
		3	62.17	59.05	62.67	61.86	61.81	62.6	62.45	63.34	64.65
		3	63.04	57.93	61.47	60.89	62.04	62.67	60.47	61.34	61.4
